# Supplementary material for: Massively parallel quantification of phenotypic heterogeneity in single-cell drug responses
Source: Sci Adv. 2021 Sep 17;7(38):eabf9840. doi: 10.1126/sciadv.abf9840 (PMC8448449; doi:10.1126/sciadv.abf9840)
Supplement: Supplementary file 2 — Movie S1 [file sciadv.abf9840_movie_s1.zip]

Archive with 1 entries (1 files):
- sciadv.abf9840_Movie_S1.mov
